# Supplementary material for: A mindfulness-based, stress and coping model of craving in methamphetamine users
Source: PLoS One. 2021 May 18;16(5):e0249489. doi: 10.1371/journal.pone.0249489 (PMC8130914; doi:10.1371/journal.pone.0249489)
Supplement: S1 Dataset — (ZIP) [file pone.0249489.s005.zip]

Archive with 1 entries (1 files):
- De-identified minimal dataset.dta
